# Supplementary material for: Comparison of spatial transcriptomics technologies using tumor cryosections
Source: Genome Biol. 2025 Jun 20;26:176. doi: 10.1186/s13059-025-03624-4 (PMC12180266; doi:10.1186/s13059-025-03624-4)
Supplement: Supplementary file 21 — Additional file 21: Supplementary Dataset 3. Expression signatures and cell type annotation of MC, Merscope and Xenium data. [file 13059_2025_3624_MOESM21_ESM.xlsx]

## Sheet: DotPlotData
spatial_technology	id	mean_expression_AIF1	mean_expression_AQP4	mean_expression_ASTN1	mean_expression_BMPR1B	mean_expression_BOC	mean_expression_CA10	mean_expression_CCR7	mean_expression_CD14	mean_expression_CD163	mean_expression_CD19	mean_expression_CD37	mean_expression_CD4	mean_expression_CD44	mean_expression_CD83	mean_expression_CFAP44	mean_expression_CNTN2	mean_expression_CNTNAP5	mean_expression_COL1A2	mean_expression_CTLA4	mean_expression_DCAF4	mean_expression_DCN	mean_expression_DDX31	mean_expression_DIAPH3	mean_expression_DRAXIN	mean_expression_DSCAM	mean_expression_EGFR	mean_expression_EOMES	mean_expression_EPHA5	mean_expression_EPHA8	mean_expression_ERBB4	mean_expression_ESRRG	mean_expression_EZH2	mean_expression_FCGR3A	mean_expression_FOXJ1	mean_expression_FOXP2	mean_expression_GABRA5	mean_expression_GFI1	mean_expression_GFI1B	mean_expression_GLI1	mean_expression_GLI2	mean_expression_GLRA1	mean_expression_GPC5	mean_expression_GRIA2	mean_expression_GRIN2B	mean_expression_GRM8	mean_expression_HHIP	mean_expression_HS6ST3	mean_expression_IGDCC3
MC	Astrocyte / Astrocytic-like	0.078125	7.17634	0.908482	0.564732	0	1.01786	0	0.129464	0.0401786	0.00223214	0.046875	0.109375	1.52232	0.287946	0.227679	1.94866	0.462054	1.76339	0	0.276786	0.151786	0.825893	0.0379464	0.558036	0.138393	1.57366	0.174107	0.0245536	0.0558036	0.118304	0.0669643	0.707589	0	0.00892857	0.194196	0.120536	0	0	0.0870536	0.973214	0.00892857	0.0513393	9.05804	0.209821	0.0736607	0.40625	0.0290179	0.00223214
MC	Differentiated neuronal-like	0.0599397	0.0635602	0.781428	0.0790479	0.00020114	3.03439	0.000134093	0.170365	0.0126718	0.00207844	0.0237345	0.063292	0.0842105	0.303118	0.122092	3.86101	0.584579	0.517801	0.000134093	0.24405	0.13825	0.979081	0.0136775	0.714583	0.279651	0.469058	0.243111	0.0280925	0.0864901	0.141669	0.150654	0.615421	0.000871606	0.00221254	0.0860208	0.559169	0.00516259	6.70466e-05	0.0256118	0.597452	0.0183037	0.14596	12.677	0.202145	0.0956084	0.144955	0.0993631	0.00107275
MC	Early CGNP-like	0.0986568	0.0438983	0.681509	0.281338	0.00205773	0.647271	0.000342955	0.0937411	0.0221206	0.0012575	0.0634467	0.114947	0.363018	0.100372	0.154044	1.37308	0.31329	1.00583	0.000400114	0.301972	0.356902	1.1158	0.038411	0.600457	0.0437268	1.03178	0.0286368	0.0145184	0.093341	0.0810517	0.0513861	0.872992	0.00102887	0.0028008	0.937639	0.0630466	0.00805945	5.71592e-05	0.353587	2.74684	0.00131466	0.0289797	11.4653	0.181137	0.0258931	2.09043	0.00754501	0.00605887
MC	Early CGNP-like, proliferating	0.114236	0.0232423	0.422196	0.107844	0.0019756	0.391517	0.000697269	0.098896	0.0223126	0.00139454	0.0660081	0.168274	0.158396	0.152353	0.158977	1.35177	0.169785	3.31912	0.000232423	0.297618	0.487972	1.12899	0.679954	0.591981	0.0314933	1.13248	0.0275421	0.0123184	0.0512493	0.0710052	0.0532249	1.9663	0.00383498	0.0019756	0.805927	0.0345148	0.00395119	0	0.302615	2.37629	0.00836723	0.0332365	7.70738	0.219872	0.0274259	2.41092	0.00778617	0.00511331
MC	Late CGNP-like	0.0618972	0.0715413	1.14168	0.0398036	0.00105208	1.35543	0	0.100999	0.0185867	0.00210416	0.0294582	0.085043	0.0790812	0.207084	0.0894266	3.53481	1.51604	0.95213	0	0.25811	0.180957	1.11503	0.0264773	1.22287	0.30142	1.27792	0.554971	0.013151	0.339295	0.150272	0.0862704	0.785201	0.00245485	0.00438366	0.164299	0.130107	0.00140277	0.00175346	0.0378748	0.75925	0.00666316	0.14659	13.398	0.23549	0.184815	0.222514	0.0219183	0.0022795
MC	Migrating CGNP-like	0.0951119	0.0397527	0.726443	0.0220848	0.000588928	0.463781	0	0.0550648	0.012073	0.0041225	0.0362191	0.0774441	0.0397527	0.129859	0.0385748	9.20701	0.404594	0.515312	0	0.21967	0.124558	0.889282	0.024735	1.22438	0.053298	1.31272	0.0836278	0.0256184	0.128681	0.283863	0.0848057	1.03651	0.000588928	0.00117786	0.253828	0.0444641	0.00147232	0	0.0356302	1.31213	0.000883392	0.0238516	12.9043	0.474676	0.0382803	0.28828	0.00647821	0.00441696
MC	Migrating CGNP-like (2)	0.127016	0.0201613	0.717742	0.0327621	0.00100806	0.386593	0	0.078125	0.0100806	0.00201613	0.0357863	0.124496	0.031754	0.159274	0.0529234	3.88609	0.191532	2.01613	0.000504032	0.207661	0.222278	1.00151	0.0262097	1.06552	0.0670363	0.77873	0.0992944	0.0357863	0.0972782	0.206149	0.103831	0.78629	0.000504032	0.00302419	0.203125	0.061996	0.00201613	0	0.0493952	1.32611	0.00453629	0.0408266	10.561	0.36996	0.0514113	0.405746	0.0181452	0.00201613
MC	Monocytes	1.0987	0.0275099	0.345718	0.100964	0	0.425128	0.00141804	5.54651	2.98639	0.00170164	1.35706	4.09274	0.325581	0.344867	0.118264	1.11656	0.181225	5.08678	0.00425411	0.255814	1.1228	0.726319	0.0595576	0.378616	0.0226886	0.615145	0.0521838	0.0119115	0.0544526	0.0553035	0.0365854	0.581395	0.190584	0.00170164	0.397901	0.0487805	0.00680658	0	0.15173	1.2283	0.00170164	0.0292116	5.60607	0.112592	0.0243902	0.871809	0.00709019	0.00255247
MC	Other Immune	0.372029	0.0283364	0.364717	0.1234	0.000914077	0.460695	0.0621572	0.644424	0.276051	0.0511883	2.86106	1.50457	1.35923	0.191042	0.112431	1.20293	0.165448	5.36197	0.21755	0.26691	1.5457	0.79159	0.071298	0.308044	0.0210238	0.638026	0.768739	0.00365631	0.0511883	0.0438757	0.0411335	0.585923	0.0383912	0.000914077	0.444241	0.0703839	0.165448	0	0.146252	1.1947	0.000914077	0.0146252	5.59781	0.0804388	0.023766	0.864717	0.000914077	0.000914077
MC	Photoreceptor-like	0.109259	0.012037	0.175	0.062963	0	0.400926	0.000925926	0.0796296	0.0166667	0	0.062037	0.27037	0.0888889	0.0472222	0.0259259	1.3287	0.142593	6.7787	0	0.0888889	0.369444	0.806481	0.00462963	0.137037	0.00648148	0.692593	0.0296296	0.000925926	0.0277778	0.00648148	0.00648148	0.653704	0	0	0.277778	0.0351852	0	0	0.0564815	1.23519	0	0.0324074	4.78981	0.0185185	0.00925926	0.647222	0.00740741	0.000925926
MC	Stromal / Meningeal	0.121262	0.0189546	0.35272	0.1421	0.00141276	0.454203	0.000706381	0.194137	0.058041	0.00129503	0.0937132	0.708382	0.264186	0.0845303	0.14728	1.02931	0.181069	24.9113	0.000824111	0.196963	4.40876	0.693784	0.0396751	0.330939	0.0267247	0.944314	0.0343772	0.00918295	0.0602778	0.0493289	0.0334354	0.454321	0.00482694	0.00259006	0.561691	0.0555686	0.0050624	0	0.1494	1.12256	0.00176595	0.0214269	5.53567	0.0946551	0.0647516	0.790911	0.00576878	0.00282552
MC	Stromal / Meningeal (2)	0.126164	0.0199506	0.528406	0.170815	0.0034201	0.371651	0.000190006	0.104313	0.0262208	0.00133004	0.0760023	0.232757	0.246817	0.099563	0.137944	1.78225	0.184116	7.60308	0.000380011	0.32415	1.92381	1.0798	0.0393312	0.501615	0.0300209	0.862056	0.0241307	0.0163405	0.0763823	0.0961429	0.0642219	0.806194	0.00171005	0.00418013	0.826905	0.0400912	0.00228007	0	0.359301	2.52879	0.000380011	0.0300209	10.1712	0.221167	0.0226107	2.09861	0.00418013	0.00684021
MC	Stromal / Meningeal (3)	0.102672	0.164557	0.697609	0.579466	0.00140647	0.886076	0	0.177215	0.0295359	0.00421941	0.0956399	0.25879	0.662447	0.104079	0.192686	0.4782	0.327707	5.14205	0	0.205345	1.37412	0.729958	0.0407876	0.303797	0.0393812	1.61463	0.0337553	0.0196906	0.0562588	0.0140647	0.0225035	0.565401	0	0.00281294	1.08579	0.126582	0.00281294	0	0.299578	1.8917	0.00140647	0.0295359	8.7384	0.0365682	0.0436006	1.59775	0.00421941	0.00562588
MC	Vascular / Endothelial	0.176384	0.0139347	0.175651	0.0605061	0.00110011	0.380638	0	0.387605	0.166483	0.00550055	0.148882	1.11845	0.240191	0.0546388	0.176384	0.683168	0.109644	11.9043	0.00293363	0.183352	1.90026	0.603227	0.0539054	0.211588	0.0201687	1.54565	0.0388706	0.00623396	0.0436377	0.0238357	0.0223689	0.489182	0.00770077	0.00220022	0.357169	0.043271	0.00476714	0	0.0887422	0.788045	0.00110011	0.0245691	3.74624	0.0429043	0.0619729	0.475248	0.00623396	0.000733407
MERSCOPE	Astrocyte / Astrocytic-like	0.061096	6.78524	0.919262	0.418123	1.62431	2.00619	0.0546934	0.197613	0.0575149	0.0195334	0.0425393	0.185784	1.00521	0.276614	0.0566468	1.81096	0.55605	0.46229	0.063592	0.163863	0.0976668	0.39783	0.0319045	0.420944	0.554205	0.864894	0.145415	0.0277808	0.0898535	0.805534	0.522735	0.362995	0.0250678	0.0564297	0.16191	0.606186	0.020076	0.0204015	0.11503	0.189257	0.0425393	0.0495931	2.09116	0.289311	0.0759631	0.0923494	0.181986	0.239392
MERSCOPE	Differentiated neuronal-like	0.0233245	0.124742	0.831473	0.136699	0.505728	3.45205	0.0713906	0.352702	0.0338057	0.0152938	0.0502805	0.230174	0.169914	0.376439	0.0493062	2.54662	0.641895	0.100413	0.0593741	0.20747	0.0470623	0.476292	0.0222321	0.32855	1.00791	0.137172	0.22734	0.0326543	0.0908178	0.842575	0.626395	0.306289	0.00153528	0.0392678	0.0671981	1.10889	0.0184234	0.0279894	0.059876	0.0513434	0.0647771	0.0397992	2.53891	0.275937	0.0918807	0.0426041	0.233776	0.16209
MERSCOPE	Differentiated neuronal-like (2)	0.0296991	0.26625	1.00091	0.111111	0.814381	2.24632	0.0440276	0.169337	0.0220138	0.0144588	0.0280057	0.143676	0.113326	0.251921	0.0304807	2.33112	0.891234	0.155139	0.028657	0.13573	0.0513221	0.353784	0.0190178	0.475837	0.740654	0.526377	0.252703	0.0148496	0.114758	1.27003	0.690113	0.438062	0.0114628	0.0273544	0.150059	0.4675	0.0148496	0.0220138	0.0468933	0.111762	0.0336069	0.0290478	2.60531	0.702879	0.102644	0.0528852	0.176631	0.216361
MERSCOPE	Differentiated neuronal-like (3)	0.0269248	0.194877	0.873381	0.0906709	0.568476	3.17261	0.0737884	0.408383	0.0212487	0.0133896	0.0432251	0.23068	0.208703	0.260806	0.048319	2.67443	0.29821	0.111483	0.0327463	0.169117	0.044535	0.477514	0.0270703	0.272595	1.03056	0.18498	0.329355	0.0288168	0.0513753	1.2429	0.377674	0.373599	0.00480279	0.036967	0.101295	0.415369	0.0146995	0.0295445	0.0718964	0.0692767	0.0519575	0.0253238	2.60049	0.378402	0.0507932	0.0422064	0.218454	0.237811
MERSCOPE	Differentiated neuronal-like (4)	0.0579539	0.403312	0.914843	0.11236	0.80751	2.88114	0.0609107	0.261679	0.0277942	0.0138971	0.0257244	0.205795	0.227676	0.259905	0.0479007	2.23566	0.501774	0.175931	0.0431697	0.180367	0.109698	0.411295	0.0251331	0.368421	1.04317	0.271437	0.21644	0.0266115	0.0573625	1.04642	0.4589	0.387049	0.00857481	0.0357776	0.123891	0.601419	0.0183323	0.0295683	0.0780603	0.118865	0.0434654	0.0313424	2.30721	0.312537	0.066233	0.0680071	0.210231	0.209935
MERSCOPE	Early CGNP-like	0.0588205	0.119159	0.590298	0.226019	8.825	0.475954	0.0447433	0.146423	0.0636349	0.0162751	0.0520174	0.172903	0.46172	0.0885447	0.097755	1.03318	0.637082	0.444398	0.0305092	0.163745	0.237584	0.632268	0.0279449	0.53153	0.210895	1.1538	0.0464179	0.0208279	0.118426	0.553718	0.109163	1.01931	0.00696007	0.0843058	0.887854	0.0798053	0.0339631	0.0160134	0.706473	1.39484	0.0195196	0.0164844	3.2188	0.267466	0.0313465	0.901826	0.0835209	1.22241
MERSCOPE	Early CGNP-like (2)	0	0	1.08108	0	12.9459	1	0	0	0	0	0	0	0	0	0	1	0.918919	0.918919	0	0.0810811	0	0.0810811	0	0	0	0.918919	0	0	0	0.918919	0	1.05405	0	0	0	0	0	0	0	0	0	0	1.91892	0	0	0	0	0
MERSCOPE	Early CGNP-like, proliferating	0.0583652	0.113108	0.479839	0.123907	6.20981	0.492824	0.0410744	0.105522	0.0353335	0.0246036	0.0351968	0.126162	0.251777	0.106001	0.0787999	1.54846	0.496993	0.455235	0.0190678	0.110853	0.175711	0.482367	0.134705	0.568207	0.230932	1.27577	0.0675916	0.0157873	0.0603472	0.805016	0.119601	1.95243	0.0194779	0.0574768	0.697512	0.0567933	0.0239885	0.0171542	0.389762	0.965623	0.027269	0.013942	2.59247	0.393999	0.0369738	0.62254	0.0671815	0.886345
MERSCOPE	Migrating CGNP-like	0.0381385	0.147469	1.05748	0.0485399	1.80129	1.14839	0.0540874	0.0928423	0.0264273	0.0235765	0.0348255	0.150166	0.0736574	0.150628	0.0382156	5.20264	1.45381	0.186301	0.0199553	0.126358	0.0579397	0.470992	0.0191078	0.83142	0.831112	1.14993	0.310116	0.0109408	0.115571	2.7029	0.265583	0.875953	0.0110948	0.0325911	0.382002	0.168888	0.0141767	0.0206487	0.0585561	0.256106	0.0335927	0.0203406	4.02234	0.953309	0.107635	0.0898374	0.0899915	0.628554
MERSCOPE	Monocytes	1.40791	0.32307	0.431179	0.123015	3.10281	0.997492	0.0353859	3.76484	2.26874	0.0328782	0.470744	1.33826	0.368487	0.338952	0.0555865	1.21984	0.414182	1.8331	0.397604	0.16467	0.640429	0.428114	0.0461131	0.304263	0.323488	0.555029	0.0936194	0.0154639	0.0660351	0.597102	0.221092	0.611173	0.17066	0.0462524	0.367651	0.211758	0.0278629	0.0235442	0.240875	0.49178	0.0261911	0.0360825	1.58373	0.226943	0.0515464	0.27027	0.108526	0.394539
MERSCOPE	Other Immune	0.110092	0.276606	0.787156	0.177982	2.2422	2.53119	0.0692661	0.369725	0.0807339	0.0247706	0.062844	0.300459	0.259174	0.326606	0.0633028	2.3422	0.824312	0.224771	0.0669725	0.205046	0.127982	0.536239	0.0321101	0.41055	0.911927	0.441284	0.175688	0.0316514	0.104587	0.911009	0.522018	0.493578	1.10092	0.0573394	0.262385	0.852294	0.0224771	0.0279817	0.223853	0.365596	0.0651376	0.0348624	2.92156	0.338991	0.0981651	0.243119	0.214679	0.449083
MERSCOPE	Other Immune (2)	0.0121382	0.184874	0.659197	0.139589	1.53548	1.5775	0.0289449	0.108777	0.0219421	0.0107376	0.00933707	0.227358	0.520075	0.177404	0.0555556	2.07143	0.430906	0.401027	0.100373	0.136788	0.0751634	0.388422	0.0326797	0.267507	0.451914	0.438842	0.0896359	0.0233427	0.0518207	0.612979	0.321195	0.794118	0.00186741	0.0480859	0.304855	0.186741	0.012605	0.0331466	0.13212	0.225957	0.0303455	0.0364146	1.97712	0.251634	0.0387488	0.113445	0.118581	0.295051
MERSCOPE	Other Immune (3)	0.350492	0.335352	0.471612	0.0968963	3.01363	0.865254	0.122634	0.563967	0.230886	0.0317941	1.58365	0.73732	1.23391	0.183952	0.0711582	1.61544	0.352006	1.75852	0.389856	0.155942	0.791824	0.464042	0.0386071	0.341408	0.349735	0.640424	0.433005	0.012112	0.0734292	0.847086	0.16654	0.747918	0.0825132	0.0476911	0.425435	0.116578	0.544285	0.0227101	0.233157	0.398183	0.0257381	0.0370931	1.95382	0.295988	0.0317941	0.248297	0.0847843	0.427706
MERSCOPE	Stromal / Meningeal	0.130567	0.115696	0.377575	0.147966	5.6451	0.345751	0.0364339	0.19942	0.0808982	0.0209681	0.0619377	0.450145	0.334151	0.091531	0.0828314	0.761767	0.340471	11.6337	0.0417131	0.127444	2.70139	0.430441	0.0396312	0.246041	0.156369	0.747937	0.0362852	0.0266934	0.0733884	0.443974	0.0954718	0.803405	0.0188118	0.0585174	0.654919	0.0690758	0.0332367	0.0191092	0.429623	0.853744	0.0160607	0.0187375	1.82809	0.213547	0.0414901	0.552234	0.0530151	0.658116
MERSCOPE	Vascular / Endothelial	0.290943	0.271365	0.205822	0.0754171	1.84185	0.441948	0.0393258	0.493701	0.307797	0.02111	0.138577	0.946033	0.347804	0.108784	0.0585632	0.626149	0.193565	7.63841	0.334695	0.137215	2.40415	0.299455	0.0318352	0.198332	0.139258	0.736977	0.0461355	0.0224719	0.072523	0.311372	0.106231	0.407218	0.0338781	0.0337079	0.248212	0.0883555	0.0388151	0.0182159	0.135002	0.252128	0.0195778	0.0556691	0.756895	0.116105	0.0687777	0.197821	0.0730337	0.193735
XENIUM	Astrocyte / Astrocytic-like	0.131331	3.86841	0.871219	0.495384	0.901158	1.82802	0.302494	0.0436579	0.170704	0.00127505	0.00448819	0.123884	1.67292	0.188096	0.245066	0.88601	0.834549	0.972306	0.0285102	0.133524	1.24991	0.507421	0.0427398	0.527363	0.334217	0.87836	0.479268	0.0629367	0.0249911	0.413832	0.342582	0.504871	0.0198399	0.0131076	0.208089	0.607232	0.023257	0.00479421	0.101953	0.459989	0.0636507	0.0603356	2.90065	0.15928	0.141939	0.390065	0.112919	0.123782
XENIUM	B Cells	0.19299	0.423046	0.715149	0.165995	1.10556	1.90129	0.33199	0.0503626	0.233683	0.95971	0.187752	0.345689	0.464142	0.189363	0.253828	1.14867	1.33844	1.87953	0.0801773	0.152297	2.94762	0.710314	0.0660757	0.700645	0.334408	0.811039	0.414585	0.0386785	0.0302176	0.707091	0.266317	0.794118	0.0350524	0.00644641	0.271152	0.371878	0.0261886	0.00523771	0.10274	0.681708	0.0572119	0.0604351	3.69541	0.270749	0.150282	0.772764	0.05278	0.167607
XENIUM	Differentiated neuronal-like	0.0826745	0.228893	0.771458	0.209749	0.177909	3.51465	0.201802	0.0387469	0.104814	0	0.00230701	0.0744313	0.175319	0.260247	0.326462	1.43999	0.837997	0.150697	0.00519414	0.141564	0.340425	0.595572	0.0195219	0.538464	0.384204	0.187097	0.270648	0.0776153	0.0116565	0.65778	0.386876	0.539408	0.00368312	0.00259032	0.0489193	0.994064	0.0204797	0.00290062	0.0180108	0.114959	0.114743	0.0573109	4.53262	0.16995	0.17397	0.152708	0.0993497	0.0683198
XENIUM	Differentiated neuronal-like (2)	0.0670674	0.225245	0.94622	0.100285	0.216071	2.86871	0.26732	0.0310028	0.0778235	0	0.00126542	0.0784562	0.144575	0.268586	0.280607	1.39861	1.71085	0.172414	1.08004	0.133818	0.374565	0.825055	0.0259412	0.789624	0.398292	0.421069	0.296742	0.042708	0.0155014	1.21987	0.27428	0.796583	0.00664347	0.00347991	0.0879469	0.285669	0.014236	0.0056944	0.0189813	0.180955	0.075609	0.0689655	5.15122	0.398924	0.145524	0.238216	0.0420753	0.105979
XENIUM	Differentiated neuronal-like (3)	0.299745	0.276786	0.818878	0.178571	0.172194	3.29974	0.215561	0.0969388	0.309949	0	0.0153061	0.293367	0.25	0.278061	0.353316	1.33801	0.846939	0.190051	0.0459184	0.149235	0.427296	0.663265	0.0293367	0.556122	0.375	0.211735	0.330357	0.0548469	0.00510204	0.755102	0.376276	0.59949	1.02934	0.00127551	0.0586735	0.659439	0.0127551	0	0.0242347	0.123724	0.112245	0.0816327	4.51276	0.193878	0.16199	0.144133	0.131378	0.0727041
XENIUM	Differentiated neuronal-like (4)	0.0990643	0.287661	0.820877	0.310234	0.21848	2.75041	0.195088	0.0385965	0.114971	0.000350877	0.00385965	0.0791813	0.35193	0.229123	0.243099	1.1714	0.94883	0.165965	0.0116959	0.122456	0.449181	0.544561	0.0164912	0.409708	0.44193	0.205088	0.400468	0.123158	0.0131579	0.532105	0.690351	0.490117	0.00964912	0.00239766	0.0552632	0.711988	0.0503509	0.00327485	0.0159649	0.131228	0.124094	0.0936842	3.53158	0.227427	0.206842	0.143392	0.647251	0.072807
XENIUM	Early CGNP-like	0.116084	0.245518	0.571497	0.215302	3.69792	0.645656	0.202783	0.0305078	0.141746	2.07961e-05	0.00305702	0.109429	0.376534	0.0939567	0.316724	0.809591	1.19656	0.569417	0.0341056	0.169717	1.49946	0.912573	0.0904213	1.04361	0.307179	1.34338	0.253026	0.0124776	0.0289065	0.410951	0.157489	1.12446	0.0138918	0.00565653	0.736181	0.108909	0.0121657	0.0026411	0.351329	2.1353	0.0131015	0.0236243	4.0637	0.1766	0.0787131	2.73136	0.0136006	0.385518
XENIUM	Early CGNP-like, proliferating	0.118464	0.271104	0.428288	0.164608	2.75923	0.611904	0.185088	0.029504	0.1376	0.001536	0.004672	0.12512	0.310528	0.103808	0.291904	0.618368	0.871296	0.752192	0.038784	0.130432	1.66022	0.794944	0.876736	0.993728	0.24704	1.52666	0.224128	0.010944	0.016704	0.322304	0.138048	2.29037	0.018368	0.005184	0.655872	0.106688	0.011712	0.002176	0.282048	1.80755	0.041856	0.026432	2.75424	0.179008	0.079488	3.09018	0.00992	0.278528
XENIUM	Late CGNP-like	0.0844906	0.214827	1.01724	0.112383	0.441458	2.29864	0.215898	0.0254721	0.0887359	7.93525e-05	0.00281701	0.0770116	0.17888	0.216097	0.155253	1.69422	3.34784	0.208757	0.0156523	0.120854	0.525095	0.889105	0.0312847	1.03978	0.505912	0.886129	0.348457	0.0441597	0.019243	1.37577	0.320802	0.988057	0.0108911	0.00269798	0.137062	0.301976	0.0116648	0.0031741	0.0259681	0.336058	0.0627877	0.0726869	5.26024	0.619445	0.251607	0.326893	0.0354309	0.176758
XENIUM	Monocytes	1.57516	0.525413	0.365976	0.160663	0.966377	0.970544	0.295986	0.740577	4.75459	0.00730285	0.151252	2.61839	0.837279	0.185267	0.222026	0.488311	0.666373	2.61187	0.0665588	0.124491	4.70151	0.492526	0.0625888	0.396363	0.167279	0.527422	0.501838	0.0246042	0.0214184	0.295055	0.191933	0.55732	0.388913	0.00465618	0.238347	0.261677	0.059207	0.00401902	0.104396	0.553007	0.0307798	0.0343087	2.04362	0.115228	0.0927315	0.611479	0.0526393	0.109984
XENIUM	Oligodendrocyte-like	0.0584726	0.319809	0.897375	0.110979	0.359189	2.54057	0.315036	0.0369928	0.118138	0	0	0.113365	0.268496	0.22673	0.235084	1.4642	2.02387	0.22315	0.0417661	0.142005	0.557279	0.797136	0.0322196	0.801909	0.408115	0.570406	0.446301	0.0322196	0.022673	1.28162	0.285203	0.805489	0.0298329	0.00238663	0.0799523	0.272076	0.0167064	0.00596659	0.0393795	0.275656	0.0572792	0.0692124	4.84964	0.452267	0.161098	0.289976	0.048926	0.108592
XENIUM	Other Immune	0.30169	0.44804	0.414599	0.108594	0.788565	0.870191	0.417476	0.0906149	0.401294	0.00395541	0.01726	0.547645	0.468177	0.113628	0.202445	0.701546	1.06724	3.0338	2.43258	0.141676	5.52679	0.615965	0.0560949	0.555556	0.221503	0.865156	0.56023	0.0233729	0.0222941	0.49119	0.166127	0.697591	0.0399137	0.00575333	0.202086	0.168644	0.0208558	0.00467458	0.0535778	0.480762	0.0291262	0.0524991	2.35131	0.202086	0.121539	0.493348	0.0323625	0.107515
XENIUM	Other Immune (2)	0.369629	0.443554	0.522942	0.16169	1.30808	1.26875	0.367079	0.0957757	0.528769	0.00983248	0.119446	0.73343	1.2917	0.162054	0.273853	0.809905	1.04443	3.0284	0.13547	0.159505	4.72251	0.689366	0.0884924	0.625273	0.282957	0.840495	0.69228	0.0280408	0.0280408	0.5	0.217771	0.809541	0.0932265	0.00728332	0.310634	0.301894	0.187181	0.00582666	0.144574	0.837946	0.0451566	0.0466133	2.71814	0.22469	0.127094	1.04479	0.0498908	0.153314
XENIUM	Stromal / Meningeal	0.243584	0.364632	0.440303	0.280985	2.47179	0.898252	0.245526	0.0576104	0.270984	0.000826549	0.00698434	0.3767	0.556929	0.0998471	0.27086	0.468942	0.708146	4.49998	0.0413688	0.138984	7.05129	0.665206	0.103649	0.603257	0.198578	1.06852	0.361284	0.0230194	0.0359962	0.216349	0.160681	0.693516	0.0263669	0.00640575	0.59061	0.249948	0.0181014	0.00343018	0.290408	1.52478	0.0316155	0.0309543	2.99136	0.0969128	0.0947225	1.76782	0.0260776	0.251601
XENIUM	Vascular / Endothelial	0.359904	0.362987	0.157641	0.125025	0.817614	0.325869	0.274756	0.0956553	0.475802	0.00182548	0.0126973	1.27467	0.577908	0.0749665	0.185429	0.199586	0.206766	11.0942	0.0746826	0.107988	14.1924	0.419131	0.0545617	0.215245	0.0776439	1.17143	0.420145	0.0157397	0.0248266	0.0974403	0.108555	0.295201	0.0609712	0.0036104	0.273214	0.146891	0.0221898	0.00417833	0.0980082	0.46708	0.0172812	0.032453	0.744351	0.0464484	0.14324	0.526753	0.0236907	0.0578881
[truncated: 237 more columns]
